# Supplementary material for: An Unusual Case of Serologically Confirmed Post-Partum Lyme Disease Following an Asymptomatic Borrelia burgdorferi Infection Acquired during Pregnancy and Lacking Vertical Transmission in Utero
Source: Pathogens. 2024 Feb 20;13(3):186. doi: 10.3390/pathogens13030186 (PMC10976031; doi:10.3390/pathogens13030186)
Supplement: Supplementary file 1 [file pathogens-13-00186-s001.zip]

Archive with 1 entries (1 files):
- pathogens-2804339-supplementary.pdf
